# Supplementary material for: A Miniature Gas Sampling Interface with Open Microfluidic Channels: Characterization of Gas-to-Liquid Extraction Efficiency of Volatile Organic Compounds
Source: Micromachines (Basel). 2019 Jul 19;10(7):486. doi: 10.3390/mi10070486 (PMC6681057; doi:10.3390/mi10070486)
Supplement: Supplementary file 1 [file micromachines-10-00486-s001.zip]

Archive with 1 entries (1 files):
- micromachines-539541-supplementary.mp4
